# Supplementary material for: Developing Co-Creation Research in Food Retail Environments: A Descriptive Case Study of a Healthy Supermarket Initiative in Regional Victoria, Australia
Source: Int J Environ Res Public Health. 2023 Jun 7;20(12):6077. doi: 10.3390/ijerph20126077 (PMC10298708; doi:10.3390/ijerph20126077)
Supplement: Supplementary file 1 [file ijerph-20-06077-s001.zip]

Archive with 1 entries (1 files):
- ijerph-2330371-supplementary.pdf
